# Supplementary material for: A Facile Route to Flavone-3-Carboxamides and Flavone-3-Carboxylates via Palladium-Catalyzed Amino- and Aryloxy-Carbonylation Reactions
Source: Int J Mol Sci. 2024 Sep 20;25(18):10128. doi: 10.3390/ijms251810128 (PMC11432944; doi:10.3390/ijms251810128)
Supplement: Supplementary file 1 [file ijms-25-10128-s001.zip]

Archive with 1 entries (1 files):
- ijms-3198168-supplementary.pdf
